# Supplementary material for: A Network Analysis of Smartphone Addiction, Depression, Anxiety, Fatigue, Sleep, and Learning Engagement in Nursing Students: A Cross-Sectional Study
Source: Healthcare (Basel). 2026 Jun 12;14(12):1686. doi: 10.3390/healthcare14121686 (PMC13300454; doi:10.3390/healthcare14121686)
Supplement: Supplementary file 1 [file healthcare-14-01686-s001.zip]

Archive with 1 entries (1 files):
- healthcare-4221059-supplementary.pdf
